# Supplementary material for: Circular DNA intermediates in the generation of large human segmental duplications
Source: BMC Genomics. 2020 Aug 26;21:593. doi: 10.1186/s12864-020-06998-w (PMC7450558; doi:10.1186/s12864-020-06998-w)
Supplement: Supplementary file 2 — Additional file 2: Table S1. Genomic coordinates of duplicated SD clusters and blocks and identity percentage between duplicates. * Duplication 1 in SD clusters 15 and 16 is present twice because there are SD blocks with different sizes between duplication 2 and duplication. Table S2. Ratio of repetitive elements content size versus total size of cSDPs or corresponding chromosomes. Table S3. Repetitive elements overlapping the closing, opening and insertion breaking junctions during the formation and integration of the circular intermediates. Percentage of repetitive elements in 500 bp of sequence flanking each side of the respective junction are shown in parenthesis and in bold numbers. Table S4. NCBI RefSeq curated elements described in the cSDP regions. This table shows the different elements described in the RefSeq curated database that are included in the cSDP regions. In the column “Paralog genes” those genes that may have paralog genes are highlighted in bold. Anc: ancestral; der: derivative; dup: duplicon; BX: Block number X of the cSDP. *: UPK3c is not described in RefSeq, but corresponds to UPK3BL. EST DB249571 shows the expression on the derivative sequence of the first 3 exons of ancestral UPK3c. Table S5. Description of the 160 putative SD cluster pairs. This table shows the 160 hits of putative SD clusters pairs, highlighting in green colour those 34 which have a reliable homology plot and there is a breaking junction between the two SD cluster pairs. Dup1: Duplication cluster 1; Dup2: Duplication cluster 2; Alignment length: Length of the alignment between Dup1 and Dup2 in nucleotides; Aligned matches: Number of matching nucleotides in the alignment in nucleotides; Match fraction: Fraction of matching nucleotides; SD blocks: Number of blocks involved in the putative SD cluster pairs; AB: Values belonging to the A-B block described in the proposed mechanism; CD: Values belonging to the C-D block described in the proposed mechanism; Duplication color co [file 12864_2020_6998_MOESM2_ESM.xls]

## Sheet: Table_S1
SD cluster	cSDP	Type	Cluster	Block1	Block2	Block3	Block4	Block5	Block6	Block7	Block8	Block9	Block10	Block11	Block12	Block13	Block14
1	cSDP1	ancestral	chr9:83,808,961-83,916,090	chr9:83,808,961-83,822,003	chr9:83,826,071-83,877,281	chr9:83,877,283-83,916,090	N/A	N/A	N/A	N/A	N/A	N/A	N/A	N/A	N/A	N/A	N/A
		derivative	chr9:85,746,677-85,852,545	chr9:85,801,138-85,815,463	chr9:85,746,677-85,797,070	chr9:85,815,464-85,852,545	N/A	N/A	N/A	N/A	N/A	N/A	N/A	N/A	N/A	N/A	N/A
		alignment length	103610	14540	51668	37402	N/A	N/A	N/A	N/A	N/A	N/A	N/A	N/A	N/A	N/A	N/A
		indels bp	4621	1711	1731	1179	N/A	N/A	N/A	N/A	N/A	N/A	N/A	N/A	N/A	N/A	N/A
		Matching bases	96764	12517	48824	35423	N/A	N/A	N/A	N/A	N/A	N/A	N/A	N/A	N/A	N/A	N/A
		Match fraction	0.977523	0.97568	0.977712	0.977915	N/A	N/A	N/A	N/A	N/A	N/A	N/A	N/A	N/A	N/A	N/A
2	cSDP2	ancestral	chr9:94,306,787-94,438,761	chr9:94,306,787-94,360,500	chr9:94,360,499-94,438,761	N/A	N/A	N/A	N/A	N/A	N/A	N/A	N/A	N/A	N/A	N/A	N/A
		derivative	chr9:96,897,114-97,027,490	chr9:96,897,114-96,949,329	chr9:96,949,328-97,027,490	N/A	N/A	N/A	N/A	N/A	N/A	N/A	N/A	N/A	N/A	N/A	N/A
		alignment length	132452	53846	78606	N/A	N/A	N/A	N/A	N/A	N/A	N/A	N/A	N/A	N/A	N/A	N/A
		indels bp	2550	1762	788	N/A	N/A	N/A	N/A	N/A	N/A	N/A	N/A	N/A	N/A	N/A	N/A
		Matching bases	128610	51641	76969	N/A	N/A	N/A	N/A	N/A	N/A	N/A	N/A	N/A	N/A	N/A	N/A
		Match fraction	0.990054	0.991495	0.98909	N/A	N/A	N/A	N/A	N/A	N/A	N/A	N/A	N/A	N/A	N/A	N/A
3	cSDP3	ancestral	chr1:242,967,961-243,212,177	chr1:242,967,961-243,017,216	chr1:243,017,220-243,087,501	chr1:243,092,805-243,101,824	chr1:243101,898-243,212,177	N/A	N/A	N/A	N/A	N/A	N/A	N/A	N/A	N/A	N/A
		derivative	chr4:118,418,033-118,671,407	chr4:118,418,033-118,467,375	chr4:118,600,193-118,671,407	chr4:118,591,679-118,600,398	chr4:118,467,377-118,578,683	N/A	N/A	N/A	N/A	N/A	N/A	N/A	N/A	N/A	N/A
		alignment length	241812	49478	71625	9059	111650	N/A	N/A	N/A	N/A	N/A	N/A	N/A	N/A	N/A	N/A
		indels bp	4201	357	1753	378	1713	N/A	N/A	N/A	N/A	N/A	N/A	N/A	N/A	N/A	N/A
		Matching bases	233242	48296	68164	8521	108261	N/A	N/A	N/A	N/A	N/A	N/A	N/A	N/A	N/A	N/A
		Match fraction	0.981613	0.983205	0.975555	0.981569	0.984755	N/A	N/A	N/A	N/A	N/A	N/A	N/A	N/A	N/A	N/A
4	cSDP4	ancestral	chr7:102,526,990-102,609,908	chr7:102,526,990-102,595,366	chr7:102,595,370-102,601,132	chr7:102,602,986-102,609,908	N/A	N/A	N/A	N/A	N/A	N/A	N/A	N/A	N/A	N/A	N/A
		derivative	chr7:43,961,331-44,041,894	chr7:43,973,537-44,041,894	chr7:43,961,331-43,967,139	chr7:43,966,865-43,973,777	N/A	N/A	N/A	N/A	N/A	N/A	N/A	N/A	N/A	N/A	N/A
		alignment length	81601	68845	5819	6937	N/A	N/A	N/A	N/A	N/A	N/A	N/A	N/A	N/A	N/A	N/A
		indels bp	1059	955	66	38	N/A	N/A	N/A	N/A	N/A	N/A	N/A	N/A	N/A	N/A	N/A
		Matching bases	79379	66933	5648	6798	N/A	N/A	N/A	N/A	N/A	N/A	N/A	N/A	N/A	N/A	N/A
		Match fraction	0.98556	0.985904	0.981749	0.98536	N/A	N/A	N/A	N/A	N/A	N/A	N/A	N/A	N/A	N/A	N/A
5	cSDP5	ancestral	chr5:20,695,219-20,945,818	chr5:20,695,219-20,795,934	chr5:20,795,929-20,945,818	N/A	N/A	N/A	N/A	N/A	N/A	N/A	N/A	N/A	N/A	N/A	N/A
		derivative	chr5:34,066,025-34,407,995	chr5:34,066,025-34,173,669	chr5:34,256,269-34,407,995	N/A	N/A	N/A	N/A	N/A	N/A	N/A	N/A	N/A	N/A	N/A	N/A
		alignment length	259251	107032	152219	N/A	N/A	N/A	N/A	N/A	N/A	N/A	N/A	N/A	N/A	N/A	N/A
		indels bp	12125	7068	5057	N/A	N/A	N/A	N/A	N/A	N/A	N/A	N/A	N/A	N/A	N/A	N/A
		Matching bases	243419	98465	144954	N/A	N/A	N/A	N/A	N/A	N/A	N/A	N/A	N/A	N/A	N/A	N/A
		Match fraction	0.985	0.985005	0.984996	N/A	N/A	N/A	N/A	N/A	N/A	N/A	N/A	N/A	N/A	N/A	N/A
		ancestral	chrX:89,201,803-93,120,510	chrX:89,201,803-89,355,307	chrX:89,339,580-89,372,628	chrX:89,373,656-89,394,413	chrX:89,394,405-89,732,547	chrX:89,7428,14-90,000,000	chrX:90,095,778-90,275,030	chrX:90,276,318-90,909,509	chrX:90,909,510-90,927,209	chrX:90,927,208-91,032,371	chrX:91,143,609-91,255,742	chrX:91,479,251-91,715,634	chrX:91,740,847-92,172,868	chrX:92,283,925-92,352,305	chrX:92,352,304-93,120,510
		derivative	chrY:3,049,918-6,748,559	chrY:6,532,795-6,691,110	chrY:6,691,107-6,724,154	chrY:6,727,806-6,748,559	chrY:3,049,918-3,390,556	chrY:3,390,565-3,657,611	chrY:3,665,866-3,844,209	chrY:3,853,084-4,483,712	chrY:4,485,641-4,503,323	chrY:4,503,653-4,607,403	chrY:4,607,403-4,720,620	chrY:4,720,626-4,960,524	chrY:4,961,295-5,398,165	chrY:5,398,170-5,466,385	chrY:5,464,147-6,234,575
6	cSDP6	alignment length	3394451	161079	33134	20810	341557	260778	179027	632151	17730	105723	113866	243867	438276	68527	777926
		indels bp	81341	10337	171	108	9519	4244	1793	9672	77	2531	2380	11453	7661	457	20938
		Matching bases	3270389	148486	32623	20489	326284	253433	175063	614545	17468	102036	110122	229563	425420	67115	747742
		Match fraction	0.987105	0.985	0.9897	0.9897	0.9827	0.9879	0.9878	0.9873	0.9895	0.9888	0.9878	0.9877	0.9879	0.986	0.9878
7	cSDP7	ancestral	chr2:77,667,064-77,689,855	chr2:77,667,064-77,674,169	chr2:77,674,171-77,689,855	N/A	N/A	N/A	N/A	N/A	N/A	N/A	N/A	N/A	N/A	N/A	N/A
		derivative	chr2:87,094,932-87,118,481	chr2:87,111,047-87,118,481	chr2:87,094,932-87,111,045	N/A	N/A	N/A	N/A	N/A	N/A	N/A	N/A	N/A	N/A	N/A	N/A
		alignment length	23572	7439	16133	N/A	N/A	N/A	N/A	N/A	N/A	N/A	N/A	N/A	N/A	N/A	N/A
		indels bp	804	337	467	N/A	N/A	N/A	N/A	N/A	N/A	N/A	N/A	N/A	N/A	N/A	N/A
		Matching bases	22631	7072	15559	N/A	N/A	N/A	N/A	N/A	N/A	N/A	N/A	N/A	N/A	N/A	N/A
		Match fraction	0.993983	0.995776	0.9932	N/A	N/A	N/A	N/A	N/A	N/A	N/A	N/A	N/A	N/A	N/A	N/A
8	cSDP8	ancestral	chr7:5,246,145-5,329,481	chr7:5,246,145-5,294,854	chr7:5,295,602-5,329,481	N/A	N/A	N/A	N/A	N/A	N/A	N/A	N/A	N/A	N/A	N/A	N/A
		derivative (1)	chr7: 56,937,324-57,021,597	chr7:56,937,324-56,987,687	chr7:56,987,686-57,021,597	N/A	N/A	N/A	N/A	N/A	N/A	N/A	N/A	N/A	N/A	N/A	N/A
		alignment length (1)	82642	48219	34423	N/A	N/A	N/A	N/A	N/A	N/A	N/A	N/A	N/A	N/A	N/A	N/A
		indels bp (1)	3690	2636	1054	N/A	N/A	N/A	N/A	N/A	N/A	N/A	N/A	N/A	N/A	N/A	N/A
		Matching bases (1)	78160	46219	31941	N/A	N/A	N/A	N/A	N/A	N/A	N/A	N/A	N/A	N/A	N/A	N/A
		Match fraction (1)	0.9578	0.9585	0.9572	N/A	N/A	N/A	N/A	N/A	N/A	N/A	N/A	N/A	N/A	N/A	N/A
		derivative (2)	chr7:63,555,272-63,639,630	chr7:63,589,270-63,639,630	chr7:63,555,272-63,589,271	N/A	N/A	N/A	N/A	N/A	N/A	N/A	N/A	N/A	N/A	N/A	N/A
		alignment length (2)	85305	50850	34455	N/A	N/A	N/A	N/A	N/A	N/A	N/A	N/A	N/A	N/A	N/A	N/A
		indels bp (2)	3665	2635	1030	N/A	N/A	N/A	N/A	N/A	N/A	N/A	N/A	N/A	N/A	N/A	N/A
		Matching bases (2)	78189	46194	31995	N/A	N/A	N/A	N/A	N/A	N/A	N/A	N/A	N/A	N/A	N/A	N/A
		Match fraction (2)	0.957729	0.9581	0.9572	N/A	N/A	N/A	N/A	N/A	N/A	N/A	N/A	N/A	N/A	N/A	N/A
9	cSDP9	ancestral	chr2:108,650,579-108,691,497	chr2:108,650,579-108,687,692	chr2:108,687,762-108,691,497	N/A	N/A	N/A	N/A	N/A	N/A	N/A	N/A	N/A	N/A	N/A	N/A
		derivative (1)	chr2:109,790,458-109,926,072	chr2:109,894,244-109,926,072	chr2:109,790,458-109,794,200	N/A	N/A	N/A	N/A	N/A	N/A	N/A	N/A	N/A	N/A	N/A	N/A
		alignment length (1)	35673	31927	3746	N/A	N/A	N/A	N/A	N/A	N/A	N/A	N/A	N/A	N/A	N/A	N/A
		indels bp (1)	222	209	13	N/A	N/A	N/A	N/A	N/A	N/A	N/A	N/A	N/A	N/A	N/A	N/A
		Matching bases (1)	34957	31276	3681	N/A	N/A	N/A	N/A	N/A	N/A	N/A	N/A	N/A	N/A	N/A	N/A
		Match fraction (1)	0.986065	0.9861	0.9861	N/A	N/A	N/A	N/A	N/A	N/A	N/A	N/A	N/A	N/A	N/A	N/A
		derivative (2)	chr2:110,445,436-110,581,032	chr2:110,445,436-110,477,263	chr2:110,577,290-110,581032	N/A	N/A	N/A	N/A	N/A	N/A	N/A	N/A	N/A	N/A	N/A	N/A
		alignment length (2)	35673	31927	3746	N/A	N/A	N/A	N/A	N/A	N/A	N/A	N/A	N/A	N/A	N/A	N/A
		indels bp (2)	223	210	13	N/A	N/A	N/A	N/A	N/A	N/A	N/A	N/A	N/A	N/A	N/A	N/A
		Matching bases (2)	34952	31271	3681	N/A	N/A	N/A	N/A	N/A	N/A	N/A	N/A	N/A	N/A	N/A	N/A
		Match fraction (2)	0.985952	0.9859	0.9861	N/A	N/A	N/A	N/A	N/A	N/A	N/A	N/A	N/A	N/A	N/A	N/A
10	cSDP10	ancestral	chr5:214,228-305,378	chr5:214,228-218,792	chr5:235,692-259,212	chr5:261,073-263,958	chr5:265,981-286,514	chr5:288,121-305,378	N/A	N/A	N/A	N/A	N/A	N/A	N/A	N/A	N/A
		derivative	chr5:1,568,347-1,636,124	chr5:1,594,028-1,600,752	chr5:1,569,858-1,594,024	chr5:1,568,347-1,571,219	chr5:1,618,531-1,636,214	chr5:1,601,535-1,616,995	N/A	N/A	N/A	N/A	N/A	N/A	N/A	N/A	N/A
		alignment length	71993	6805	26187	2890	18760	17351	N/A	N/A	N/A	N/A	N/A	N/A	N/A	N/A	N/A
		indels bp	11668	2320	4686	21	2658	1983	N/A	N/A	N/A	N/A	N/A	N/A	N/A	N/A	N/A
		Matching bases	57125	4314	20566	2648	14689	14908	N/A	N/A	N/A	N/A	N/A	N/A	N/A	N/A	N/A
		Match fraction	0.946954	0.9619	0.9565	0.923	0.9122	0.9701	N/A	N/A	N/A	N/A	N/A	N/A	N/A	N/A	N/A
11	cSDP11	ancestral	chr17:68,187,981-68,272,653	chr17:68,187,981-68,192,027	chr17:68,219,135-68,272,653	N/A	N/A	N/A	N/A	N/A	N/A	N/A	N/A	N/A	N/A	N/A	N/A
		derivative	chr17:64,948,098-65,005,097	chr17:64,948,098-64,952,796	chr17:64,952,801-65,005,097	N/A	N/A	N/A	N/A	N/A	N/A	N/A	N/A	N/A	N/A	N/A	N/A
		alignment length	59258	5039	54219	N/A	N/A	N/A	N/A	N/A	N/A	N/A	N/A	N/A	N/A	N/A	N/A
		indels bp	5496	1332	4164	N/A	N/A	N/A	N/A	N/A	N/A	N/A	N/A	N/A	N/A	N/A	N/A
		Matching bases	50624	3502	47122	N/A	N/A	N/A	N/A	N/A	N/A	N/A	N/A	N/A	N/A	N/A	N/A
		Match fraction	0.941632	0.9447	0.9414	N/A	N/A	N/A	N/A	N/A	N/A	N/A	N/A	N/A	N/A	N/A	N/A
12	cSDP12	ancestral	chr6:5,578,080-5,861,880	chr6:5,578,080-5,593,857	chr6:5,693,576-5,721,921	chr6:5,788,600-5,809,770	chr6:5,809,774-5,861,880	N/A	N/A	N/A	N/A	N/A	N/A	N/A	N/A	N/A	N/A
		derivative	chr13:21,197,656-21,366,004	chr13:21,242,698-21,259,567	chr13:21,216,659-21,242,699	chr13:21,197,656-21,216,652	chr13:21,315,406-21,366,004	N/A	N/A	N/A	N/A	N/A	N/A	N/A	N/A	N/A	N/A
		alignment length	117313	17914	26316	19549	53534	N/A	N/A	N/A	N/A	N/A	N/A	N/A	N/A	N/A	N/A
		indels bp	13769	3180	1324	2239	7026	N/A	N/A	N/A	N/A	N/A	N/A	N/A	N/A	N/A	N/A
		Matching bases	96820	13695	23241	16296	43588	N/A	N/A	N/A	N/A	N/A	N/A	N/A	N/A	N/A	N/A
		Match fraction	0.935061	0.9295	0.9299	0.9414	0.9372	N/A	N/A	N/A	N/A	N/A	N/A	N/A	N/A	N/A	N/A
13	N/A	Duplication 1	chr1:46,838,545-46,950,355	chr1:46,838,545-46,900,684	chr1:46,921,732-46,950,355	N/A	N/A	N/A	N/A	N/A	N/A	N/A	N/A	N/A	N/A	N/A	N/A
		Duplication 2	chr1:47,067,240-47,157,145	chr1:47,067,240-47,122,930	chr1:47,127,553-47,157,145	N/A	N/A	N/A	N/A	N/A	N/A	N/A	N/A	N/A	N/A	N/A	N/A
		alignment length	92867	63119	29748	N/A	N/A	N/A	N/A	N/A	N/A	N/A	N/A	N/A	N/A	N/A	N/A
		indels bp	9686	8407	1279	N/A	N/A	N/A	N/A	N/A	N/A	N/A	N/A	N/A	N/A	N/A	N/A
		Matching bases	79389	52111	27278	N/A	N/A	N/A	N/A	N/A	N/A	N/A	N/A	N/A	N/A	N/A	N/A
		Match fraction	0.954413	0.9525	0.9582	N/A	N/A	N/A	N/A	N/A	N/A	N/A	N/A	N/A	N/A	N/A	N/A
14	N/A	Duplication 1	chr12:31,042,402-31,201,044	chr12:31,042,402-31,107,937	chr12:31,108,624-31,180,230	chr12:31,180,853-31,201,044	N/A	N/A	N/A	N/A	N/A	N/A	N/A	N/A	N/A	N/A	N/A
		Duplication 2	chr12:9,414,549-9,579,296	chr12:9,414,549-9,480,087	chr12:9,510,412-9,579,296	chr12:9,480,091-9,505,503	N/A	N/A	N/A	N/A	N/A	N/A	N/A	N/A	N/A	N/A	N/A
		alignment length	158240	66167	71827	20246	N/A	N/A	N/A	N/A	N/A	N/A	N/A	N/A	N/A	N/A	N/A
		indels bp	4568	1259	3162	147	N/A	N/A	N/A	N/A	N/A	N/A	N/A	N/A	N/A	N/A	N/A
		Matching bases	150814	63655	67337	19822	N/A	N/A	N/A	N/A	N/A	N/A	N/A	N/A	N/A	N/A	N/A
		Match fraction	0.981402	0.9807	0.9807	0.9862	N/A	N/A	N/A	N/A	N/A	N/A	N/A	N/A	N/A	N/A	N/A
15	N/A	Duplication 1	chr16:14,749,156-14,954,790	chr16:14,749,156-14,816,375	chr16:14,816,373-14,954,790	N/A	N/A	N/A	N/A	N/A	N/A	N/A	N/A	N/A	N/A	N/A	N/A
		Duplication 2	chr16:16,215,114-16,443,864	chr16:16,377,570-16,443,864	chr16:16,215,114-16,353,400	N/A	N/A	N/A	N/A	N/A	N/A	N/A	N/A	N/A	N/A	N/A	N/A
		alignment length	206537	67559	138978	N/A	N/A	N/A	N/A	N/A	N/A	N/A	N/A	N/A	N/A	N/A	N/A
		indels bp	2856	1605	1251	N/A	N/A	N/A	N/A	N/A	N/A	N/A	N/A	N/A	N/A	N/A	N/A
		Matching bases	202256	65326	136930	N/A	N/A	N/A	N/A	N/A	N/A	N/A	N/A	N/A	N/A	N/A	N/A
		Match fraction	0.993004	0.9905	0.9942	N/A	N/A	N/A	N/A	N/A	N/A	N/A	N/A	N/A	N/A	N/A	N/A
		Duplication 1 *	chr16:14,749,156-14,954,790	chr16:14,749,156-14,816,375	chr16:14,816,373-14,909,607
		Duplication 3	chr16:18,268,082-18,579,544	chr16:18,268,082-18,334,337	chr16:18,486,487-18,579,544	N/A	N/A	N/A	N/A	N/A	N/A	N/A	N/A	N/A	N/A	N/A	N/A
		alignment length	161225	67567	93658	N/A	N/A	N/A	N/A	N/A	N/A	N/A	N/A	N/A	N/A	N/A	N/A
		indels bp	2681	1658	1023	N/A	N/A	N/A	N/A	N/A	N/A	N/A	N/A	N/A	N/A	N/A	N/A
		Matching bases	157299	65295	92004	N/A	N/A	N/A	N/A	N/A	N/A	N/A	N/A	N/A	N/A	N/A	N/A
		Match fraction	0.992147	0.9907	0.9932	N/A	N/A	N/A	N/A	N/A	N/A	N/A	N/A	N/A	N/A	N/A	N/A
16	N/A	Duplication 1	chr7:74,728,174-74,984,489	chr7:74,728,174-74,869,950	chr7:74,869,960-74,920,464	chr7:74,925,884-74,984,489	N/A	N/A	N/A	N/A	N/A	N/A	N/A	N/A	N/A	N/A	N/A
		Duplication 2	chr7:75,074,151-75,379,886	chr7:75,074,151-75,217,878	chr7:75,329,973-75,379,886	chr7:75,217,889-75,276,421	N/A	N/A	N/A	N/A	N/A	N/A	N/A	N/A	N/A	N/A	N/A
		alignment length	254334	143917	50772	59645	N/A	N/A	N/A	N/A	N/A	N/A	N/A	N/A	N/A	N/A	N/A
		indels bp	5605	2329	1125	2151	N/A	N/A	N/A	N/A	N/A	N/A	N/A	N/A	N/A	N/A	N/A
		Matching bases	247713	141134	49335	57244	N/A	N/A	N/A	N/A	N/A	N/A	N/A	N/A	N/A	N/A	N/A
		Match fraction	0.995915	0.9968	0.9937	0.9957	N/A	N/A	N/A	N/A	N/A	N/A	N/A	N/A	N/A	N/A	N/A
		Duplication 1 *	chr7:74,728,174-74,984,489	chr7:74,728,174-74,833,380	chr7:74,869,960-74,920,464	chr7:74,925,884-74,984,489	N/A	N/A	N/A	N/A	N/A	N/A	N/A	N/A	N/A	N/A	N/A
		Duplication 3	chr7:72,985,213-73,280,573	chr7:73,174,795-73,280,573	chr7:72,985,213-73,035,169	chr7:73,117,071-73,174,784	N/A	N/A	N/A	N/A	N/A	N/A	N/A	N/A	N/A	N/A	N/A
		alignment length	215678	106005	50833	58840	N/A	N/A	N/A	N/A	N/A	N/A	N/A	N/A	N/A	N/A	N/A
		indels bp	3590	1026	1204	1360	N/A	N/A	N/A	N/A	N/A	N/A	N/A	N/A	N/A	N/A	N/A
		Matching bases	211004	104494	49299	57211	N/A	N/A	N/A	N/A	N/A	N/A	N/A	N/A	N/A	N/A	N/A
		Match fraction	0.994889	0.9954	0.9934	0.9953	N/A	N/A	N/A	N/A	N/A	N/A	N/A	N/A	N/A	N/A	N/A
17	cSDP13	ancestral	chr8:230,496-330,244	chr8:230,497-236,239	chr8:290,490-330,244	N/A	N/A	N/A	N/A	N/A	N/A	N/A	N/A	N/A	N/A	N/A	N/A
		derivative	chr1:823,659-867,135	chr1:823,660-829,411	chr1:829,412-867,135	N/A	N/A	N/A	N/A	N/A	N/A	N/A	N/A	N/A	N/A	N/A	N/A
		alignment length	45813	5758	40055	N/A	N/A	N/A	N/A	N/A	N/A	N/A	N/A	N/A	N/A	N/A	N/A
		indels bp	2652	21	2631	N/A	N/A	N/A	N/A	N/A	N/A	N/A	N/A	N/A	N/A	N/A	N/A
		Matching bases	42325	5661	36664	N/A	N/A	N/A	N/A	N/A	N/A	N/A	N/A	N/A	N/A	N/A	N/A
		Match fraction	0.98325	0.9868	0.9797	N/A	N/A	N/A	N/A	N/A	N/A	N/A	N/A	N/A	N/A	N/A	N/A
18	cSDP14	ancestral	chr2:232,329,018-232,365,938	chr2:232329019-232339498	chr2:232364863-232365938	N/A	N/A	N/A	N/A	N/A	N/A	N/A	N/A	N/A	N/A	N/A	N/A
		derivative	chr2:232,439,848-232,450,239	chr2:232441283-232450239	chr2:232439849-232440924	N/A	N/A	N/A	N/A	N/A	N/A	N/A	N/A	N/A	N/A	N/A	N/A
		alignment length	10811	9728	1083	N/A	N/A	N/A	N/A	N/A	N/A	N/A	N/A	N/A	N/A	N/A	N/A
		indels bp	913	899	14	N/A	N/A	N/A	N/A	N/A	N/A	N/A	N/A	N/A	N/A	N/A	N/A
		Matching bases	9258	8263	995	N/A	N/A	N/A	N/A	N/A	N/A	N/A	N/A	N/A	N/A	N/A	N/A
		Match fraction	0.93335	0.9359	0.9308	N/A	N/A	N/A	N/A	N/A	N/A	N/A	N/A	N/A	N/A	N/A	N/A
19	cSDP15	ancestral	chr4:165,211,303-165,287,402	chr4:165,211,303-165,216,617	chr4:165,217,673-165,287,402	N/A	N/A	N/A	N/A	N/A	N/A	N/A	N/A	N/A	N/A	N/A	N/A
		derivative	chr4:119,332,070-119,471,276	chr4:119,465,960-119,471,276	chr4:119,332,070-119,403,072	N/A	N/A	N/A	N/A	N/A	N/A	N/A	N/A	N/A	N/A	N/A	N/A
		alignment length	77662	5324	72338	N/A	N/A	N/A	N/A	N/A	N/A	N/A	N/A	N/A	N/A	N/A	N/A
		indels bp	3959	16	3943	N/A	N/A	N/A	N/A	N/A	N/A	N/A	N/A	N/A	N/A	N/A	N/A
		Matching bases	72119	5210	66909	N/A	N/A	N/A	N/A	N/A	N/A	N/A	N/A	N/A	N/A	N/A	N/A
		Match fraction	0.9799	0.9815	0.9783	N/A	N/A	N/A	N/A	N/A	N/A	N/A	N/A	N/A	N/A	N/A	N/A
20	cSDP16	ancestral	chr15:75,680,779-75,738,232	chr15:75,680,780-75,693,392	chr15:75,697,887-75,717,575	chr15:75,728,340-75,736,396	chr15:75,736,398-75,738,232	N/A	N/A	N/A	N/A	N/A	N/A	N/A	N/A	N/A	N/A
		derivative	chr15:77,868,292-77,908,102	chr15:77,894,526-77,906,195	chr15:77,875,460-77,894,171	chr15:77,868,293-77,875,462	chr15:77,906,296-77,908,102	N/A	N/A	N/A	N/A	N/A	N/A	N/A	N/A	N/A	N/A
		alignment length	42179	12802	19209	8326	1842	N/A	N/A	N/A	N/A	N/A	N/A	N/A	N/A	N/A	N/A
		indels bp	4101	1321	1313	1425	42	N/A	N/A	N/A	N/A	N/A	N/A	N/A	N/A	N/A	N/A
		Matching bases	36457	10918	17346	6471	1722	N/A	N/A	N/A	N/A	N/A	N/A	N/A	N/A	N/A	N/A
		Match fraction	0.952725	0.9472	0.9693	0.9377	0.9567	N/A	N/A	N/A	N/A	N/A	N/A	N/A	N/A	N/A	N/A
21	N/A	Duplication 1	chr3:130,093,222-130,132,698	chr3:130,093,223-130,117,051	chr3:130,117,051-130,132,698	N/A	N/A	N/A	N/A	N/A	N/A	N/A	N/A	N/A	N/A	N/A	N/A
		Duplication 2	chr8:12,210,128-12,441,886	chr8:12,419,844-12,441,886	chr8:12,210,129-12,234,345	N/A	N/A	N/A	N/A	N/A	N/A	N/A	N/A	N/A	N/A	N/A	N/A
		alignment length	48241	23975	24266	N/A	N/A	N/A	N/A	N/A	N/A	N/A	N/A	N/A	N/A	N/A	N/A
		indels bp	10745	2078	8667	N/A	N/A	N/A	N/A	N/A	N/A	N/A	N/A	N/A	N/A	N/A	N/A
		Matching bases	35722	20852	14870	N/A	N/A	N/A	N/A	N/A	N/A	N/A	N/A	N/A	N/A	N/A	N/A
		Match fraction	0.9499	0.9495	0.9503	N/A	N/A	N/A	N/A	N/A	N/A	N/A	N/A	N/A	N/A	N/A	N/A
22	N/A	Duplication 1	chr4:68,831,153-68,834,991	chr4:68,831,154-68,832,948	chr4:68,832,980-68,834,991	N/A	N/A	N/A	N/A	N/A	N/A	N/A	N/A	N/A	N/A	N/A	N/A
		Duplication 2	chr4:68,974,636-68,982,498	chr4:68,980,701-68,982,498	chr4:68,974,637-68,976,637	N/A	N/A	N/A	N/A	N/A	N/A	N/A	N/A	N/A	N/A	N/A	N/A
		alignment length	3826	1812	2014	N/A	N/A	N/A	N/A	N/A	N/A	N/A	N/A	N/A	N/A	N/A	N/A
		indels bp	46	31	15	N/A	N/A	N/A	N/A	N/A	N/A	N/A	N/A	N/A	N/A	N/A	N/A
		Matching bases	3552	1680	1872	N/A	N/A	N/A	N/A	N/A	N/A	N/A	N/A	N/A	N/A	N/A	N/A
		Match fraction	0.9356	0.938	0.9332	N/A	N/A	N/A	N/A	N/A	N/A	N/A	N/A	N/A	N/A	N/A	N/A
23	N/A	Duplication 1	chr7:144,180,402-144,254,793	chr7:144,180,403-144,186,940	chr7:144,186,949-144,254,793	N/A	N/A	N/A	N/A	N/A	N/A	N/A	N/A	N/A	N/A	N/A	N/A
		Duplication 2	chr7:144,265,814-144,364,104	chr7:144,265,815-144,272,351	chr7:144,296,183-144,364,104	N/A	N/A	N/A	N/A	N/A	N/A	N/A	N/A	N/A	N/A	N/A	N/A
		alignment length	74490	6538	67952	N/A	N/A	N/A	N/A	N/A	N/A	N/A	N/A	N/A	N/A	N/A	N/A
		indels bp	138	1	137	N/A	N/A	N/A	N/A	N/A	N/A	N/A	N/A	N/A	N/A	N/A	N/A
		Matching bases	74175	6524	67651	N/A	N/A	N/A	N/A	N/A	N/A	N/A	N/A	N/A	N/A	N/A	N/A
		Match fraction	0.99755	0.9979	0.9972	N/A	N/A	N/A	N/A	N/A	N/A	N/A	N/A	N/A	N/A	N/A	N/A
24	N/A	Duplication 1	chr16:29,588,679-30,316,708	chr16:29,588,019-29,615,818	chr16:30,275,057-30,316,708	N/A	N/A	N/A	N/A	N/A	N/A	N/A	N/A	N/A	N/A	N/A	N/A
		Duplication 2	chr16:21,453,125-21,522,550	chr16:21,494,594-21,522,550	chr16:21,453,126-21,495,280	N/A	N/A	N/A	N/A	N/A	N/A	N/A	N/A	N/A	N/A	N/A	N/A
		alignment length	70898	28230	42668	N/A	N/A	N/A	N/A	N/A	N/A	N/A	N/A	N/A	N/A	N/A	N/A
		indels bp	2234	705	1529	N/A	N/A	N/A	N/A	N/A	N/A	N/A	N/A	N/A	N/A	N/A	N/A
		Matching bases	67263	26925	40338	N/A	N/A	N/A	N/A	N/A	N/A	N/A	N/A	N/A	N/A	N/A	N/A
		Match fraction	0.97715	0.9759	0.9784	N/A	N/A	N/A	N/A	N/A	N/A	N/A	N/A	N/A	N/A	N/A	N/A
Table S1. Genomic coordinates of duplicated SD clusters and blocks and identity percentage between duplicates. * Duplication 1 in SD clusters 15 and 16 is present twice because there are SD blocks with different sizes between duplication 2 and duplication.

## Sheet: Table_S2
A		cSDP ancestral	Corresponding Chomosome
cSDP	chr	Ratio repetitive element size/SD size	Ratio repetitive element size/chr size
cSDP1	chr9	0.509	0.454973
cSDP2	chr9	0.617	0.454973
cSDP3	chr1	0.445	0.478906
cSDP4	chr7	0.496	0.511995
cSDP5	chr5	0.564	0.514057															0.478906
cSDP6	chrX	0.698	0.617502															0.488832
cSDP7	chr2	0.515	0.488832															0.513146
cSDP8	chr7	0.564	0.511995															0.516097
cSDP9	chr2	0.467	0.488832															0.514057
cSDP10	chr5	0.425	0.514057															0.498406
cSDP11	chr17	0.473	0.517644															0.511995
cSDP12	chr6	0.407	0.498406															0.512024
cSDP13	chr8	0.347	0.512024															0.454973
cSDP14	chr2	0.376	0.488832															0.49698
cSDP15	chr4	0.451	0.516097															0.524074
cSDP16	chr15	0.244	0.426527															0.529183
Table S3. Ratio of repetitive elements content size versus total size of cSDPs or corresponding chromosomes																		0.426527
																		0.468437
																		0.517644
																		0.507748
B																		0.595025
Chr	ChrLenght	RepLength	Ratio															0.530809
chr1	248956422	119226797	0.478906															0.443204
chr2	242193529	118391830	0.488832															0.411951
chr3	198295559	101754540	0.513146															0.617502
chr4	190214555	98169256	0.516097															0.289182
chr5	181538259	93320948	0.514057
chr6	170805979	85130794	0.498406
chr7	159345973	81584290	0.511995
chr8	145138636	74314450	0.512024
chr9	138394717	62965915	0.454973
chr10	133797422	66494595	0.49698
chr11	135086622	70795393	0.524074
chr12	133275309	70527005	0.529183
chr13	114364328	48205264	0.421506
chr14	107043718	46816423	0.437358
chr15	101991189	43502043	0.426527
chr16	90338345	42317817	0.468437
chr17	83257441	43097676	0.517644
chr18	80373285	40809390	0.507748
chr19	58617616	34878944	0.595025
chr20	64444167	34207561	0.530809
chr21	46709983	20702060	0.443204
chr22	50818468	20934726	0.411951
chrX	156040895	96355564	0.617502
chrY	57227415	16549165	0.289182
C	ANCESTRAL
cSDP	chr	start	end	Repetitive Elements	Repetitive Elements Size (bp)	Block Size (bp)	Ratio	DNA	LINE	Low_complexity	LTR	Simple_repeat	SINE	LTR?	Retroposon	snRNA	Unknown	DNA?	rRNA	srpRNA	tRNA	Satellite	RC	RC?
cSDP1	chr9	83808961	83916090	221	54554	107130	0.509232	26	64	3	10	29	89	0	0	0	0	0	0	0	0	0	0	0
cSDP2	chr9	94306787	94438761	334	81525	131975	0.617731	27	97	0	29	25	156	0	0	0	0	0	0	0	0	0	0	0
cSDP3	chr1	242967961	243212177	495	108758	244217	0.445333	38	114	9	71	54	205	2	1	1	0	0	0	0	0	0	0	0
cSDP4	chr7	102526990	102609908	217	41166	82919	0.49646	11	19	5	12	19	151	0	0	0	0	0	0	0	0	0	0	0
cSDP5	chr5	20695219	20945818	429	141389	250600	0.564202	24	127	6	125	81	63	1	0	1	1	0	0	0	0	0	0	0
cSDP6	chrX	89201803	93120510	5617	2737228	3918708	0.698503	291	2138	89	1417	715	947	5	4	3	1	2	3	1	1	0	0	0
cSDP7	chr2	77667064	77689855	37	11755	22792	0.515751	7	14	1	8	3	3	0	0	0	0	0	0	0	1	0	0	0
cSDP8	chr7	5246145	5329481	233	47043	83337	0.564491	7	31	3	23	24	144	0	1	0	0	0	0	0	0	0	0	0
cSDP9	chr2	108650579	108691497	76	19123	40919	0.467338	17	12	1	6	5	35	0	0	0	0	0	0	0	0	0	0	0
cSDP10	chr5	214228	305378	193	38756	91151	0.425185	40	39	0	40	10	48	0	0	0	1	0	0	0	0	15	0	0
cSDP11	chr17	68187981	68272653	183	40086	84673	0.473421	13	42	4	10	22	88	3	0	1	0	0	0	0	0	0	0	0
cSDP12	chr6	5578080	5861880	467	115555	283801	0.407169	43	128	9	69	64	150	1	1	0	0	0	1	0	0	0	1	0
cSDP13	chr8	230496	330244	121	34688	99749	0.347753	6	32	2	33	21	27	0	0	0	0	0	0	0	0	0	0	0
cSDP14	chr2	232329018	232365938	40	13907	36921	0.376669	2	8	0	10	10	10	0	0	0	0	0	0	0	0	0	0	0
cSDP15	chr4	165211303	165287402	123	34383	76100	0.451813	13	39	2	7	20	40	1	0	1	0	0	0	0	0	0	0	0
cSDP16	chr15	75680779	75738232	91	14070	57454	0.244892	8	16	3	7	10	47	0	0	0	0	0	0	0	0	0	0	0

## Sheet: Table_S3
cSDP	Integration circular intermediate		Closure circular intermediate
	Opening site (BC junction)	Acceptor site (αβ junction)	Ancestral cSDP 5’ end (A)	Ancestral cSDP 3’ end (D)
cSDP1	L1MA7_3end#LINE/L1 (96.30%)	No repetitive elements (84.43%)	MLT1I#LTR/ERVL-MaLR (48.65%)	AluSx1#SINE/Alu (44.46%)
cSDP2	L2a_3end#LINE/L2 (40.02%)	No repetitive elements (88.87%)	L1M5_orf2#LINE/L1 (74.33%)	No repetitive elements (36.26%)
cSDP3	No repetitive elements (6.30%)	L2b_3end#LINE/L2 m (54.56%)	No repetitive elements (46.45%)	No repetitive elements (34.37%)
cSDP4	No repetitive elements (32.90%)	MER51A#LTR/ERV1 (97.11 %)	N/A	N/A
cSDP5	MER50#LTR/ERV1 (99.20 %)	L1PA16_3end#LINE/L1 (88.16%)	N/A	N/A
cSDP6	L1PB1_3end#LINE/L1 (76.64%)	L1P3_orf2#LINE/L1 (100%)	N/A	N/A
cSDP7	N/A	N/A	L1M3_orf2#LINE/L1 (87.10%)	L1MEb_5end#LINE/L1 (98.80%)
cSDP8	N/A	N/A	No repetitive elements (39.16%)	AluSx1#SINE/ Alu (71.63%)
Table S2. Repetitive elements overlapping the closing, opening and insertion breaking junctions during the formation and integration of the circular intermediates. Percentage of repetitive elements in 500 bp of sequence flanking each side of the respective junction are shown in parenthesis and in bold numbers.

## Sheet: Table_S4
cSDP	Type	Name	Type	Included in cSDP	Exons included in cSDP blocks (number of exons)	Evolutionary situation	Description	Blocks	Paralog Genes
cSDP1	anc	KIF27	protein coding	partial	exons 2-18	ancestral	G kinase anchoring protein 1	cSDP1_anc_B2 (Exon 12-18) - B3 (Exon 2-11)	KIF27
		GKAP1	protein coding	partial	exons 1-2		kinesin family member 27	cSDP1_anc_B1 (Exon 1-2)	GKAP1
	der	LOC389765	pseudogenes	complete	all (7)	fusion derivated from GKAP1 (exon 1) and KIF27 (exons 2-9)	kinesin family member 27 pseudogene	cSDP1_der_B1 (Exon 1) - B3 (Exon 2-9)
		AK124523	mRNA	complete	all (8)	derivated from KIF27 (exons 4-11)	Homo sapiens cDNA FLJ42532 fis, clone BRACE3003004	cSDP_der_B3
		RP11-213G2.1	unprocessed pseudogene	complete	all (7)	derivated from KIF27 (exons 12-18)	unprocessed pseudogene. tslNA. ENST00000422653.1	cSDP_der_B3
cSDP2	anc	NUTM2F	protein coding	complete	all (7)	ancestral	NUT family member 2F	cSDP2_anc_B1	NUTM2F
		LOC100132077	RNA gene	complete	all (3)		ncRNA	cSDP2_anc_B1 (Exon 1-3) - B2 (Exon 3)
		HIATL1	protein coding	partial	exons 1-4		Hippocampus Abundant Transcript-Like Protein 1	cSDP2_anc_B2 (Exon 1-4)	HIATL1
	der	NUTM2G	protein coding	complete	all (7)	derivated from NUTM2F (all exons)	NUT family member 2G, transcript variant 2	cSDP2_der_B1	NUTM2G
		HIATL2	protein coding	complete	all (5)	derivated from HIATL1 (exons 1-4)	Hippocampus Abundant Transcript-Like Protein 2	cSDP2_der_B1 (Exon 5) - B2 (Exon 1-4)	HIATL2
		MFSCD14C	protein coding	complete	all (7)	fusion derivated from HIATL1 (exons 1-4) and LOC100132077 (all exons)	Major Facilitator Superfamily Domain Containing 14C. nonsense mediated decay. tslNA. ENST00000647176.1	cSDP2_der_B1 (Exon 5-7) - B2 (Exon 1-4)
cSDP3	anc	LINC01347	RNA gene	complete	all (3)	ancestral	long intergenic non-protein coding RNA 1347	cSDP3_anc_B1
		CEP170	protein coding	partial	exons 4-20		centrosomal protein 170	cSDP3_anc_B4 (Exon 4-20)	CEP170
	der	CEP170P1	pseudogene	complete	all (17)	derivated from CEP170 (exons 4-20)	centrosomal protein 170 pseudogene 1	cSDP3_der_B4
		LOC729218	pseudogene	complete	all (10)	novel noncoding	uncharacterized	cSDP3_der_B2 (Exon 4-10) - B3 (Exon 1-3)
		LOC101929741	RNA gene	partial	exon 7	novel noncoding	ncRNA	cSDP3_der_B2 (Exon 7)
cSDP4	anc	SPDYE2	protein coding	complete	all (9)	ancestral	Homo sapiens speedy/RINGO cell cycle regulator family member E2	CSDP4_anc_B1	SPDYE2
		RASA4	protein coding	partial	exons 3-5 and 7-20		RAS p21 Protein Activator	CSDP4_anc_B1 (Exon 11-20) - B2 (Exon 7-10) - B3 (Exon 3-5)	RASA4
		POLR2J3	protein coding	complete	all (4)		Homo sapiens polymerase (RNA) II subunit J3	CSDP4_anc_B1	POLR2J3
		UPK3BL2 (LOC107983993)	protein coding	complete	all		uroplakin 3B like 2 [Source:NCBI gene;Acc:107983993]	CSDP4_anc_B1	UPK3BL2
	der	SPDYE1	protein coding	complete	all (7)	derivated from SPDYE2 (exons 3-10)	speedy/RINGO cell cycle regulator family member E1	cSDP4_der_B1	SPDYE1
		POLR2J4	pseudogene	partial	exons 1-13	fusion pseudogene derivated from POLR2J3 (Exons 1-5)	Homo sapiens polymerase (RNA) II subunit J4, pseudogene?	cSDP4_der_B1 (Exon 1-7) - B3 (Exon 8-10) - B2 (Exon 11-13)	POLR2J4
		RASA4CP	pseudogene	complete	all (9)	derivated from RASA4 (exons 4-13)	RAS p21 Protein Activator 4C, Pseudogene	cSDP4_der_B1	RASA4CP
		LINC00957	RNA gene	partial	exons 1-2	exons 1-2 noncoding	Long Intergenic Non-Protein Coding RNA 957	cSDP4_der_B1(Exon1-2)
		UPLP (AC004951.2-201)	pseudogene	partial	all	derivated from UPK3BL2 (all exons)	uroplakin-like protein (UPLP) pseudogene	cSDP4_der_B1	UPLP
cSDP5	anc	RP11-774D14.1 (LINC00241)	lincRNA	partial	exons 4-12	ancestral	LINC00241	cSDP5_anc_B1 (Exon 4) - cSDP5_anc_B2 (Exon 5-12)
	der	C1QTNF3-AMACR	RNA gene	partial	exon 1	fusion derivated from RP11-74D14.1 and genes of the region	C1QTNF3-AMACR readthrough (NMD candidate)	cSDP5_der_B1 (Exon 1)
cSDP6	anc	RP13-348B13.2 (AL121872.1)	lincRNA	complete	all (3)	ancestral	novel transcript
		TGIF2LX	protein coding	complete	all (2)		TGFB Induced Factor Homeobox 2 Like X-Linked	cSDP15_anc_B5	TGIF2LX
		PCDH11X	protein coding	complete	all (7)		Protocadherin 11 X-Linked	cSDP15_anc_B12 (Exons 1-2) - B13 (Multiple transcripts) - B14	PCDH11X
	der	LINC00278	RNA gene	partial	all (3)	derivated from RP13-348B13.2 (all exons)	Long Intergenic Non-Protein Coding RNA 278	cSDP15_der_B4 (Exons 3-4)
		TGIF2LY	protein coding	complete	all (2)	derivated from TGIF2LX (all exons)	TGFB Induced Factor Homeobox 2 Like Y-Linked	cSDP15_der_B5	TGIF2LY
		PCDH11Y	protein coding	complete	all (5)	derivated from PCDH11X (exons 1-2, 5-7)	Protocadherin 11 Y-Linked	cSDP15_der_B12 (Exons 1-2) - B14 (Exons 3-4)	PCDH11Y
cSDP7	anc	AC084149.1	RNA gene	complete	all	ancestral	-	-
	der	no genes	-	-	-	-	-	-
cSDP8	anc	SLC29A4	protein coding	complete	all (24)	ancestral	Solute carrier family 29 member 4	cSDP7_anc_B1 (Exon 1-5) - B2 (Exon 7-11)	SLC29A4
		TNRC18	protein coding	partial	exons 20-30		Trinucleotide repeat-containing gene 18 protein	cSDP7_anc_B2 (Exon 20-30)	TNRC18
	der1	SLC29A4P1	pseudogene	complete	all (5)	derivated from SLC29A4 (exons 7-11)	Solute Carrier Family 29 Member 4 Pseudogene 1	cSDP7_der1_B2
		TNRC18P3	pseudogene	complete	all (11)	derivated from TNRC18 (exons 20-30)	Trinucleotide Repeat Containing 18 Pseudogene 3	cSDP7_der1_B2
		RP11-220H4.2 (AC069152.1)	noncoding	complete	all (4)	derivated from SLC29A4 (exons 2-5)	pseudogene similar to part of Solute Carrier Family 29 Member 4	cSDP7_der1_B1
	der2	SLC29A4P2	pseudogene	complete	all (5)	derivated from SLC29A4 (exons 7-11)	Solute Carrier Family 29 Member 4 Pseudogene 2	cSDP7_der2_B2
		TNRC18P2	pseudogene	complete	all (11)	derivated from TNRC18 (exons 20-30)	Trinucleotide Repeat Containing 18 Pseudogene 2	cSDP7_der2_B2
		RP5-965K10.3	noncoding	complete	all (4)	derivated from SLC29A4 (exons 2-5)	pseudogene similar to part of Solute Carrier Family 29 Member 4	cSDP7_der2_B1
Table S4. NCBI RefSeq curated elements described in the cSDP regions. This table shows the different elements described in the RefSeq curated database that are included in the cSDP regions. In the column "Paralog genes" those genes that may have paralog genes are highlighted in bold. anc: ancestral; der: derivative; dup: duplicon; BX: Block number X of the cSDP. *: UPK3c is not described in RefSe…

## Sheet: Table_S5
Event	Dup1	Dup2	Alignment length	Aligned matches	Match fraction	SD blocks	Dup1 AB	Dup2 AB	AB Alignment length	AB Alignment match	AB Match fraction	Dup1 CD	Dup2 CD	CD Alignment length	CD Alignment match	CD Match fraction
1	chr1:759039-802515	chr8:180496-280244	43160	42324	0.9806	2	chr1:759039-764791	chr8:180496-186239	5737	5661	0.986753	chr1:764791-802515	chr8:240489-280244	5737	5661	0.986753
2	chr1:12899802-12939637	chr1:13040873-13178079	18436	18157	0.9849	2	chr1:12899802-12906128	chr1:13171720-13178079	6318	6193	0.980215	chr1:12927510-12939637	chr1:13040873-13052998	6318	6193	0.980215
3	chr1:12994783-13052998	chr1:12873400-12956000	29783	28105	0.9437	2	chr1:12994783-13016081	chr1:12934158-12956000	18151	17090	0.941546	chr1:13041310-13052998	chr1:12873400-12885072	18151	17090	0.941546
4	chr1:16854740-16912257	chr1:16912274-17013592	19933	19283	0.9674	2	chr1:16854740-16879368	chr1:16996058-17013592	13662	13201	0.966257	chr1:16905978-16912257	chr1:16912274-16918615	13662	13201	0.966257
5	chr1:29847606-30155441	chr1:30791704-31131869	5405	5043	0.933	3	chr1:29847606-29849112	chr1:30791704-30793219	1503	1404	0.934132	chr1:29875627-30155441	chr1:30989281-31131869	1503	1404	0.934132
6	chr1:47532911-47598846	chr1:47304216-47416027	60318	57421	0.952	2	chr1:47532911-47588602	chr1:47304216-47366356	54712	52111	0.95246	chr1:47593224-47598846	chr1:47410382-47416027	54712	52111	0.95246
7	chr1:143871002-143906232	chr1:149433401-149711974	35219	35105	0.9968	2	chr1:143871002-143880008	chr1:149702956-149711974	8996	8919	0.991441	chr1:143880003-143906232	chr1:149433401-149459645	8996	8919	0.991441
8	chr1:143644860-144622413	chr1:147866040-148661178	92997	91625	0.9852	4	chr1:143644860-144320176	chr1:147866040-148528729	17597	17189	0.976814	chr1:144346975-144622413	chr1:148339483-148661178	17597	17189	0.976814
9	chr1:146395226-146465999	chr1:144177357-144622412	47147	44811	0.9505	2	chr1:146395226-146396275	chr1:144621366-144622412	1046	988	0.944551	chr1:146419530-146465999	chr1:144177357-144224124	1046	988	0.944551
10	chr1:228150859-228173643	chr19:183002-198438	15334	14997	0.978	2	chr1:228150859-228153293	chr19:183002-185473	2423	2377	0.981015	chr1:228160655-228173643	chr19:185491-198438	2423	2377	0.981015
11	chr1:228150859-228173643	chr16:90237041-90252369	15238	14898	0.9777	2	chr1:228150859-228153230	chr16:90250022-90252369	2331	2282	0.978979	chr1:228160655-228173643	chr16:90237041-90250004	2331	2282	0.978979
12	chr1:228150859-228173643	chr8:142333-150991	8599	8473	0.9853	2	chr1:228150859-228153230	chr8:142333-144661	2318	2279	0.983175	chr1:228167321-228173643	chr8:144679-150991	2318	2279	0.983175
13	chr1:228150859-228173643	chr6:132152-146523	14329	14064	0.9815	2	chr1:228150859-228153230	chr6:132152-134479	2319	2280	0.983182	chr1:228161605-228173643	chr6:134497-146523	2319	2280	0.983182
14	chr1:228150859-228173643	chr5:180752413-180768971	16493	16075	0.9747	2	chr1:228150859-228153230	chr5:180766619-180768971	2338	2292	0.980325	chr1:228158469-228173643	chr5:180752413-180766601	2338	2292	0.980325
15	chr1:228150859-228173643	chr4:165195675-165200819	5029	4878	0.97	2	chr1:228150859-228153038	chr4:165195675-165197906	2171	2099	0.966836	chr1:228170761-228173643	chr4:165197924-165200819	2171	2099	0.966836
16	chr1:228150859-228173643	chr4:119549666-119569994	20269	19888	0.9812	2	chr1:228150859-228153158	chr4:119567708-119569994	2274	2237	0.983729	chr1:228153299-228173643	chr4:119549666-119567690	2274	2237	0.983729
17	chr1:228150859-228173643	chr1:243202829-243219212	16276	15910	0.9775	2	chr1:228150859-228153291	chr1:243202829-243205297	2422	2370	0.97853	chr1:228158469-228173643	chr1:243205315-243219212	2422	2370	0.97853
18	chr1:228150859-228173643	chr1:322511-342356	19780	19285	0.975	2	chr1:228150859-228153230	chr1:340004-342356	2338	2292	0.980325	chr1:228153299-228173643	chr1:322511-339986	2338	2292	0.980325
19	chr1:228150864-228173643	chrY:27525083-27540348	15159	14707	0.9702	2	chr1:228150864-228153062	chrY:27525083-27527305	2197	2138	0.973145	chr1:228160655-228173643	chrY:27527328-27540348	2197	2138	0.973145
20	chr1:228150864-228173643	chrY:26422092-26437357	15158	14706	0.9702	2	chr1:228150864-228153062	chrY:26435134-26437357	2197	2138	0.973145	chr1:228160655-228173643	chrY:26422092-26435111	2197	2138	0.973145
21	chr2:77894189-77916981	chr2:87322054-87345604	22768	22631	0.994	2	chr2:77894189-77901295	chr2:87338169-87345604	7102	7072	0.995776	chr2:77901296-77916981	chr2:87322054-87338168	7102	7072	0.995776
22	chr2:87096602-87236897	chr2:112595439-113191297	110678	108426	0.9797	2	chr2:87096602-87140687	chr2:112595439-112640268	43622	42662	0.977993	chr2:87169136-87236897	chr2:113116910-113191297	43622	42662	0.977993
23	chr2:87142085-87236897	chr2:112593262-113191297	77475	75902	0.9797	2	chr2:87142085-87152562	chr2:112593262-112604497	10419	10138	0.97303	chr2:87169136-87236897	chr2:113116910-113191297	10419	10138	0.97303
24	chr2:108445535-108521347	chr2:87121143-87238378	68467	67361	0.9838	2	chr2:108445535-108519626	chr2:87169494-87238378	66773	65707	0.984035	chr2:108519647-108521347	chr2:87121143-87122864	66773	65707	0.984035
25	chr2:108519647-108540538	chr2:106854203-106996123	20850	20644	0.9901	2	chr2:108519647-108522127	chr2:106993646-106996123	2472	2454	0.992718	chr2:108522123-108540538	chr2:106854203-106873003	2472	2454	0.992718
26	chr2:109267034-109307953	chr2:111203012-111338609	35450	34952	0.986	2	chr2:109267034-109304148	chr2:111203012-111234840	31717	31271	0.985938	chr2:109304217-109307953	chr2:111334866-111338609	31717	31271	0.985938
27	chr2:109267034-109307953	chr2:110548034-110683649	35451	34957	0.9861	2	chr2:109267034-109304148	chr2:110651820-110683649	31718	31276	0.986065	chr2:109304217-109307953	chr2:110548034-110551777	31718	31276	0.986065
28	chr2:114167901-114269646	chr9:70835468-71031684	98052	96526	0.9844	2	chr2:114167901-114171004	chr9:71028559-71031684	3103	3061	0.986465	chr2:114173998-114269646	chr9:70835468-70932693	3103	3061	0.986465
29	chr2:114167901-114269646	chr9:69086261-69278385	94729	93220	0.9841	2	chr2:114167901-114173314	chr9:69086261-69091714	5410	5362	0.991128	chr2:114179588-114269646	chr9:69186793-69278385	5410	5362	0.991128
30	chr2:131958176-132308920	chr2:130735169-131043673	283620	276391	0.9745	5	chr2:131958176-132123860	chr2:130735169-130895784	137258	134279	0.978296	chr2:132123861-132308920	chr2:130879200-131043673	137258	134279	0.978296
31	chr2:132512877-132580984	chr21:9843616-10626919	37535	35442	0.9442	2	chr2:132512877-132547091	chr21:9843616-9878207	33456	31608	0.944763	chr2:132576894-132580984	chr21:10622760-10626919	33456	31608	0.944763
32	chr2:132767918-132806976	chr10:42604344-42661277	16895	16087	0.9522	2	chr2:132767918-132786408	chr10:42646393-42661277	14779	14077	0.9525	chr2:132804601-132806976	chr10:42604344-42606471	14779	14077	0.9525
33	chr2:233193728-233230648	chr2:233304558-233314949	9898	9258	0.9353	2	chr2:233193728-233204208	chr2:233305992-233314949	8829	8263	0.935893	chr2:233229572-233230648	chr2:233304558-233305634	8829	8263	0.935893
34	chr3:75329836-75395284	chr3:123428286-123800603	30739	29162	0.9487	3	chr3:75329836-75374985	chr3:123721428-123800603	23297	22110	0.949049	chr3:75387771-75395284	chr3:123428286-123435825	23297	22110	0.949049
35	chr3:75422113-75463338	chr11:67537001-67738062	8019	7493	0.9344	2	chr3:75422113-75425637	chr11:67734512-67738062	3508	3269	0.93187	chr3:75454721-75463338	chr11:67537001-67541539	3508	3269	0.93187
36	chr3:129812065-129851541	chr8:12067637-12299395	37496	35722	0.9527	2	chr3:129812065-129835894	chr8:12277352-12299395	21897	20852	0.952277	chr3:129835893-129851541	chr8:12067637-12091854	21897	20852	0.952277
37	chr4:69696871-69700709	chr4:69840354-69848216	3780	3552	0.9397	2	chr4:69696871-69698666	chr4:69846418-69848216	1781	1680	0.94329	chr4:69698697-69700709	chr4:69840354-69842355	1781	1680	0.94329
38	chr4:166132454-166208554	chr4:120253224-120392431	73703	72119	0.9785	2	chr4:166132454-166137769	chr4:120387114-120392431	5308	5210	0.981537	chr4:166138824-166208554	chr4:120253224-120324227	5308	5210	0.981537
39	chr5:20695327-20945927	chr5:34066129-34408100	247125	243418	0.985	2	chr5:20695327-20796043	chr5:34066129-34173774	99964	98465	0.985005	chr5:20796037-20945927	chr5:34256373-34408100	99964	98465	0.985005
40	chr5:69660817-69940899	chr5:69118373-69468759	38982	38913	0.9982	3	chr5:69660817-69665086	chr5:69464488-69468759	4267	4249	0.995782	chr5:69675109-69940899	chr5:69118373-69245313	4267	4249	0.995782
41	chr5:70311051-70425883	chr5:68829716-68925399	91206	90898	0.9966	2	chr5:70311051-70389823	chr5:68829716-68908477	78684	78424	0.996696	chr5:70412813-70425883	chr5:68912836-68925399	78684	78424	0.996696
42	chr5:98858136-98872555	chr5:69795485-69814015	12500	12084	0.9667	2	chr5:98858136-98869589	chr5:69795485-69806609	11073	10699	0.966224	chr5:98871123-98872555	chr5:69812586-69814015	11073	10699	0.966224
43	chr5:98859771-98872555	chr5:70502715-70517989	10887	10561	0.9701	2	chr5:98859771-98869589	chr5:70502715-70512219	9460	9176	0.969979	chr5:98871123-98872555	chr5:70516560-70517989	9460	9176	0.969979
44	chr5:98859771-98872555	chr5:69502325-69517625	10897	10566	0.9696	2	chr5:98859771-98869589	chr5:69502325-69511855	9470	9182	0.969588	chr5:98871123-98872555	chr5:69516196-69517625	9470	9182	0.969588
45	chr5:140531056-140554719	chr5:140502783-140517325	2185	2056	0.941	2	chr5:140531056-140532144	chr5:140516237-140517325	1088	1025	0.942096	chr5:140553622-140554719	chr5:140502783-140503886	1088	1025	0.942096
46	chr5:140615371-140627444	chr5:140580522-140596002	2185	2053	0.9396	2	chr5:140615371-140616433	chr5:140594940-140596002	1062	998	0.939736	chr5:140626321-140627444	chr5:140580522-140581645	1062	998	0.939736
47	chr5:177133498-177373129	chr5:175350364-175628678	216270	214566	0.9921	2	chr5:177133498-177347466	chr5:175350364-175558672	207507	205925	0.992376	chr5:177363753-177373129	chr5:175619790-175628678	207507	205925	0.992376
48	chr6:5788832-5881079	chr13:21771794-21940143	67125	62987	0.9384	3	chr6:5788832-5810003	chr13:21771794-21790791	17310	16296	0.941421	chr6:5810006-5881079	chr13:21885132-21940143	17310	16296	0.941421
49	chr7:5054531-5097983	chr7:75135401-75158046	15871	14921	0.9401	2	chr7:5054531-5057561	chr7:75135401-75138400	2997	2803	0.935269	chr7:5084888-5097983	chr7:75144457-75158046	2997	2803	0.935269
50	chr7:5285775-5369112	chr7:63015649-63100008	81641	78190	0.9577	2	chr7:5285775-5334481	chr7:63049647-63100008	48216	46195	0.958084	chr7:5335232-5369112	chr7:63015649-63049649	48216	46195	0.958084
51	chr7:5285775-5369112	chr7:57005030-57089304	81588	78160	0.958	2	chr7:5285775-5334485	chr7:57005030-57055394	48219	46219	0.958523	chr7:5335232-5369112	chr7:57055392-57089304	48219	46219	0.958523
52	chr7:5761904-5869063	chr7:5007876-5208772	46782	43988	0.9403	3	chr7:5761904-5829813	chr7:5007876-5031505	20833	19686	0.944943	chr7:5839367-5869063	chr7:5177735-5208772	20833	19686	0.944943
53	chr7:32656751-32829892	chr7:34892810-35231074	108058	102979	0.953	4	chr7:32656751-32806494	chr7:34991049-35231074	85147	81107	0.952553	chr7:32806495-32829892	chr7:34892810-34919634	85147	81107	0.952553
54	chr7:45765038-45789282	chr7:35951623-36007434	23850	23305	0.9771	2	chr7:45765038-45766468	chr7:35951623-35953046	1419	1384	0.975335	chr7:45766483-45789282	chr7:35984931-36007434	1419	1384	0.975335
55	chr7:53189339-53228505	chr16:32097512-32493021	13630	12790	0.9384	2	chr7:53189339-53192266	chr16:32490116-32493021	2902	2740	0.944176	chr7:53217659-53228505	chr16:32097512-32110615	2902	2740	0.944176
56	chr7:57808444-57861296	chr17:21861340-22173985	33188	31156	0.9388	2	chr7:57808444-57826774	chr17:22154944-22173985	18005	16863	0.936573	chr7:57845938-57861296	chr17:21861340-21880178	18005	16863	0.936573
57	chr7:61727020-61763974	chr2:132763055-132786409	16678	15671	0.9396	2	chr7:61727020-61739559	chr2:132773629-132786409	12438	11671	0.938334	chr7:61759395-61763974	chr2:132763055-132767334	12438	11671	0.938334
58	chr7:61727020-61779319	chr2:90400000-90439414	22864	21810	0.9539	2	chr7:61727020-61734047	chr2:90400000-90407327	7015	6727	0.958945	chr7:61761635-61779319	chr2:90417010-90439414	7015	6727	0.958945
59	chr7:61727020-61763976	chr18:15160704-15183890	16860	15878	0.9418	2	chr7:61727020-61739559	chr18:15171061-15183890	12491	11746	0.940357	chr7:61759395-61763976	chr18:15160704-15165104	12491	11746	0.940357
60	chr7:61730551-61779310	chr16:33582042-33844308	24629	23080	0.9371	2	chr7:61730551-61739559	chr16:33582042-33590980	8869	8326	0.938776	chr7:61761635-61779310	chr16:33826922-33844308	8869	8326	0.938776
61	chr7:64955704-64985408	chr16:46458857-46497662	5467	5143	0.9407	2	chr7:64955704-64959075	chr16:46494250-46497662	3338	3145	0.942181	chr7:64983186-64985408	chr16:46458857-46461005	3338	3145	0.942181
62	chr7:64955704-64985408	chr10:42604349-42661271	7775	7327	0.9424	2	chr7:64955704-64964000	chr10:42655540-42661271	5672	5341	0.941643	chr7:64983186-64985408	chr10:42604349-42606471	5672	5341	0.941643
63	chr7:65011410-65063257	chr16:33573232-33852619	32236	30727	0.9532	2	chr7:65011410-65020022	chr16:33573232-33580295	7031	6665	0.947945	chr7:65037827-65063257	chr16:33825721-33852619	7031	6665	0.947945
64	chr7:74142511-74480692	chr7:74489986-75009163	386920	385445	0.9962	4	chr7:74142511-74286040	chr7:74489986-74633595	143147	142677	0.996717	chr7:74286049-74480692	chr7:74633605-75009163	143147	142677	0.996717
65	chr7:99793993-99891169	chr7:74298809-74433678	72902	70166	0.9625	4	chr7:99793993-99797222	chr7:74298809-74302054	3227	3093	0.958475	chr7:99819660-99891169	chr7:74340922-74433678	3227	3093	0.958475
66	chr7:99881480-99907298	chr7:74694336-74908886	16420	15864	0.9661	2	chr7:99881480-99894601	chr7:74895706-74908886	13023	12568	0.965062	chr7:99903894-99907298	chr7:74694336-74697878	13023	12568	0.965062
67	chr7:102114384-102151193	chr7:44006463-44081493	29065	28678	0.9867	2	chr7:102114384-102136648	chr7:44053781-44081493	22166	21885	0.987323	chr7:102144273-102151193	chr7:44006463-44013376	22166	21885	0.987323
68	chr7:128552428-128558266	chr7:128496247-128546587	3184	3078	0.9667	2	chr7:128552428-128554444	chr7:128496247-128498858	2000	1928	0.964	chr7:128557075-128558266	chr7:128545393-128546587	2000	1928	0.964
69	chr7:143414608-143533137	chr7:143218861-143415538	93546	93331	0.9977	3	chr7:143414608-143504793	chr7:143218861-143346915	75921	75740	0.997616	chr7:143515507-143533137	chr7:143397897-143415538	75921	75740	0.997616
70	chr7:143877495-143951886	chr7:143962907-144061197	74352	74175	0.9976	2	chr7:143877495-143884033	chr7:143962907-143969444	6537	6524	0.998011	chr7:143884041-143951886	chr7:143993275-144061197	6537	6524	0.998011
71	chr7:152459465-152543069	chr7:149586782-150003763	83286	82145	0.9863	2	chr7:152459465-152500312	chr7:149586782-149627572	40593	39985	0.985022	chr7:152500322-152543069	chr7:149960877-150003763	40593	39985	0.985022
72	chr8:151943-159791	chr6:148314-155205	6435	6015	0.9347	2	chr8:151943-155219	chr6:151944-155205	3244	3045	0.938656	chr8:156538-159791	chr6:148314-151535	3244	3045	0.938656
73	chr8:7449522-7474649	chr11:67483714-67726104	9582	9016	0.9409	2	chr8:7449522-7456680	chr11:67483714-67490885	7109	6688	0.940779	chr8:7472170-7474649	chr11:67723629-67726104	7109	6688	0.940779
74	chr8:86557597-86576451	chr8:86737802-86750811	9755	9696	0.994	2	chr8:86557597-86572459	chr8:86737802-86743559	5761	5727	0.994098	chr8:86572457-86576451	chr8:86746817-86750811	5761	5727	0.994098
75	chr8:86778015-86832952	chr8:86737385-86754635	17250	17165	0.9951	2	chr8:86778015-86781100	chr8:86737385-86740470	3085	3065	0.993517	chr8:86809681-86832952	chr8:86740470-86754635	3085	3065	0.993517
76	chr9:21165802-21189512	chr9:21200592-21231269	7337	6847	0.9332	2	chr9:21165802-21169705	chr9:21227368-21231269	3846	3586	0.932397	chr9:21185965-21189512	chr9:21200592-21204105	3846	3586	0.932397
77	chr9:40510085-40609130	chr9:39202279-39731589	81039	79682	0.9833	2	chr9:40510085-40527950	chr9:39713686-39731589	17837	17558	0.984358	chr9:40545679-40609130	chr9:39202279-39265863	17837	17558	0.984358
78	chr9:40609472-40940341	chr9:39443597-39955722	318292	315802	0.9922	3	chr9:40609472-40771196	chr9:39795550-39955722	157933	156452	0.990623	chr9:40771195-40940341	chr9:39443597-39624342	157933	156452	0.990623
79	chr9:38962511-45116891	chr9:44627432-47060133	439461	435682	0.9914	12	chr9:38962511-41731696	chr9:44627432-46803085	97414	95903	0.984489	chr9:41738593-45116891	chr9:46266430-47060133	97414	95903	0.984489
80	chr9:43477480-43652136	chr9:40832321-41562448	156371	153966	0.9846	2	chr9:43477480-43555442	chr9:40832321-40907752	74212	72902	0.982348	chr9:43569619-43652136	chr9:41478723-41562448	74212	72902	0.982348
81	chr9:43569619-43843957	chr9:39863015-40660685	266218	264029	0.9918	2	chr9:43569619-43652113	chr9:39863015-39946673	82125	81015	0.986484	chr9:43657264-43843957	chr9:40475834-40660685	82125	81015	0.986484
82	chr9:42663955-44174373	chr9:69354533-70735468	513546	508641	0.9904	5	chr9:42663955-44146057	chr9:69354533-70483010	485933	481450	0.990774	chr9:44146711-44174373	chr9:70707637-70735468	485933	481450	0.990774
83	chr9:65467679-66192215	chr9:39280786-40477011	195141	193608	0.9921	4	chr9:65467679-65584334	chr9:39280786-39397781	116296	115411	0.99239	chr9:65584332-66192215	chr9:39510504-40477011	116296	115411	0.99239
84	chr9:86440985-86531005	chr9:88361591-88467460	86160	84247	0.9778	2	chr9:86440985-86492196	chr9:88361591-88411985	49937	48824	0.977712	chr9:86492197-86531005	chr9:88430378-88467460	49937	48824	0.977712
85	chr9:92972358-92997250	chr9:93503620-93525349	21667	20914	0.9652	2	chr9:92972358-92980416	chr9:93503620-93511674	8018	7778	0.970067	chr9:92982122-92997250	chr9:93511675-93525349	8018	7778	0.970067
86	chr9:92972358-92997250	chr14:52227185-52238808	11599	10943	0.9434	2	chr9:92972358-92981866	chr14:52227185-52236658	9461	8926	0.943452	chr9:92995101-92997250	chr14:52236659-52238808	9461	8926	0.943452
87	chr9:97069068-97201043	chr9:99659395-99789772	129903	128610	0.99	2	chr9:97069068-97122782	chr9:99659395-99711611	52084	51641	0.991495	chr9:97122780-97201043	chr9:99711609-99789772	52084	51641	0.991495
88	chr10:42604348-42615186	chr18:15165259-15208764	8525	8153	0.9564	2	chr10:42604348-42606468	chr18:15206484-15208764	2119	2017	0.951864	chr10:42608735-42615186	chr18:15165259-15171688	2119	2017	0.951864
89	chr10:46231310-47587236	chr10:47576087-49389702	215855	214410	0.9933	5	chr10:46231310-46682253	chr10:47892476-49389702	192221	190999	0.993643	chr10:46701647-47587236	chr10:47576087-49196944	192221	190999	0.993643
90	chr10:47545632-47578445	chr10:81566879-81677925	29967	28711	0.9581	2	chr10:47545632-47573902	chr10:81566879-81597900	27624	26461	0.957899	chr10:47576087-47578445	chr10:81675581-81677925	27624	26461	0.957899
91	chr10:51265489-51729504	chr10:51053584-51605544	104233	102995	0.9881	4	chr10:51265489-51719402	chr10:51053584-51396193	97288	96174	0.988549	chr10:51719659-51729504	chr10:51598542-51605544	97288	96174	0.988549
92	chr11:3408204-3425421	chr3:125448001-125654010	12542	11950	0.9528	2	chr11:3408204-3418102	chr3:125448001-125457525	9490	9027	0.951212	chr11:3422368-3425421	chr3:125650945-125654010	9490	9027	0.951212
93	chr11:48388897-48552986	chr11:50031077-51552637	138602	133145	0.9606	2	chr11:48388897-48397249	chr11:50031077-50039371	8229	7875	0.956981	chr11:48416917-48552986	chr11:51421448-51552637	8229	7875	0.956981
94	chr11:48921983-48974404	chr11:89708483-89729893	19619	18793	0.9579	2	chr11:48921983-48927322	chr11:89708483-89713829	5332	5077	0.952176	chr11:48927320-48974404	chr11:89713828-89729893	5332	5077	0.952176
95	chr11:49868529-49899148	chr11:89597017-89718991	8773	8449	0.9631	2	chr11:49868529-49873876	chr11:89597017-89602362	5337	5138	0.962713	chr11:49895708-49899148	chr11:89713828-89718991	5337	5138	0.962713
96	chr11:50207454-50246152	chr7:35931644-35992615	9488	8852	0.933	2	chr11:50207454-50212232	chr7:35931644-35936209	4517	4216	0.933363	chr11:50241168-50246152	chr7:35987583-35992615	4517	4216	0.933363
97	chr11:89831306-89882891	chr9:69769307-70135953	20447	19290	0.9434	2	chr11:89831306-89851003	chr9:70116188-70135953	18388	17336	0.942789	chr11:89880819-89882891	chr9:69769307-69771384	18388	17336	0.942789
98	chr11:89831306-89882891	chr9:70135984-70386428	20453	19298	0.9435	2	chr11:89831306-89851006	chr9:70366641-70386428	18394	17345	0.942971	chr11:89880819-89882891	chr9:70135984-70138061	18394	17345	0.942971
99	chr12:31195335-31333164	chr12:9567144-9731892	133573	130992	0.9807	2	chr12:31195335-31260871	chr12:9567144-9632683	64908	63655	0.980696	chr12:31261557-31333164	chr12:9663007-9731892	64908	63655	0.980696
100	chr13:24969860-25145263	chr13:19904294-20284593	101968	96312	0.9445	5	chr13:24969860-25139841	chr13:19904294-20037828	96876	91497	0.944475	chr13:25140124-25145263	chr13:20279104-20284593	96876	91497	0.944475
101	chr14:19796305-20178143	chr15:21896960-22308960	20203	19226	0.9516	3	chr14:19796305-19817126	chr15:22292373-22308960	15697	14952	0.952539	chr14:19842749-20178143	chr15:21896960-22212114	15697	14952	0.952539
102	chr15:21205312-21233492	chr14:106377224-106681142	26560	25119	0.9457	2	chr15:21205312-21213608	chr14:106672824-106681142	8241	7789	0.945152	chr15:21214916-21233492	chr14:106377224-106395884	8241	7789	0.945152
103	chr15:24338037-24740164	chr15:24435297-24740161	78570	75425	0.96	8	chr15:24338037-24360055	chr15:24712341-24740161	20346	19473	0.957092	chr15:24378085-24740164	chr15:24435297-24631262	20346	19473	0.957092
104	chr15:28676232-28731391	chr16:32216500-32746242	49078	46496	0.9474	2	chr15:28676232-28708324	chr16:32716194-32746242	29844	28289	0.947896	chr15:28710229-28731391	chr16:32216500-32235888	29844	28289	0.947896
105	chr15:74380405-74410353	chr15:75508313-75631786	27306	25399	0.9302	2	chr15:74380405-74387729	chr15:75508313-75516235	7054	6561	0.930111	chr15:74389352-74410353	chr15:75607904-75631786	7054	6561	0.930111
106	chr15:78160634-78200444	chr15:75973120-76030573	38078	36457	0.9574	4	chr15:78160634-78198537	chr15:75973120-76028737	36278	34735	0.957467	chr15:78198637-78200444	chr15:76028738-76030573	36278	34735	0.957467
107	chr15:79049478-79099385	chr15:82596393-82892985	43232	40725	0.942	2	chr15:79049478-79083830	chr15:82596393-82629047	32102	30249	0.942278	chr15:79085081-79099385	chr15:82881729-82892985	32102	30249	0.942278
108	chr16:14796240-14829492	chr16:28750633-28765168	7813	7371	0.9434	2	chr16:14796240-14804171	chr16:28760765-28765168	4372	4132	0.945105	chr16:14825704-14829492	chr16:28750633-28754127	4372	4132	0.945105
109	chr16:14796240-14829492	chr16:28372774-28387288	7811	7374	0.9441	2	chr16:14796240-14804173	chr16:28372774-28377171	4370	4136	0.946453	chr16:14825704-14829492	chr16:28383798-28387288	4370	4136	0.946453
110	chr16:14819883-14843280	chr16:30227491-30260198	10399	9998	0.9614	2	chr16:14819883-14825669	chr16:30227491-30234982	5750	5512	0.958609	chr16:14838221-14843280	chr16:30255544-30260198	5750	5512	0.958609
111	chr16:15195226-15325366	chr16:18167400-18502744	85784	85206	0.9933	3	chr16:15195226-15255514	chr16:18449004-18502744	16311	16135	0.98921	chr16:15255689-15325366	chr16:18167400-18236992	16311	16135	0.98921
112	chr16:15498586-15507127	chr16:29418592-29487203	7086	6646	0.9379	2	chr16:15498586-15502475	chr16:29483320-29487203	3836	3599	0.938217	chr16:15502806-15507127	chr16:29418592-29421877	3836	3599	0.938217
113	chr16:18443853-18453833	chr16:15195226-15233900	8834	8720	0.9871	2	chr16:18443853-18447921	chr16:15229831-15233900	4066	4007	0.985489	chr16:18449004-18453833	chr16:15195226-15200000	4066	4007	0.985489
114	chr16:18475280-18733023	chr16:16292266-16856795	253013	251666	0.9947	2	chr16:18475280-18607611	chr16:16292266-16420325	127821	127003	0.9936	chr16:18607613-18733023	chr16:16731227-16856795	127821	127003	0.9936
115	chr16:18407549-18942385	chr16:21505914-21938090	65346	63324	0.9691	3	chr16:18407549-18919016	chr16:21841032-21938090	53463	51863	0.970073	chr16:18930386-18942385	chr16:21505914-21518230	53463	51863	0.970073
116	chr16:21464446-21533871	chr16:29600000-30328029	68006	66670	0.9804	2	chr16:21464446-21506601	chr16:30286377-30328029	41139	40338	0.980529	chr16:21506875-21533871	chr16:29600000-29627139	41139	40338	0.980529
117	chr16:21353861-21948444	chr16:29115024-29588296	171367	168789	0.985	4	chr16:21353861-21938095	chr16:29333377-29588296	166588	164079	0.984939	chr16:21943641-21948444	chr16:29115024-29120871	166588	164079	0.984939
118	chr16:22440712-22497099	chr16:29106397-29588362	48640	47712	0.9809	2	chr16:22440712-22448198	chr16:29106397-29114484	7466	7351	0.984597	chr16:22455211-22497099	chr16:29546391-29588362	7466	7351	0.984597
119	chr16:22547754-22555930	chr16:70233481-70249677	7185	6988	0.9726	2	chr16:22547754-22551982	chr16:70233481-70237405	3900	3789	0.971538	chr16:22552620-22555930	chr16:70246386-70249677	3900	3789	0.971538
120	chr16:21808727-22625259	chr16:21740424-22513883	78573	78156	0.9947	5	chr16:21808727-22556475	chr16:21846407-22513883	10252	10170	0.992002	chr16:22556551-22625259	chr16:21740424-21808829	10252	10170	0.992002
121	chr16:29435294-29495666	chr16:18404930-18893217	32035	31172	0.9731	2	chr16:29435294-29460500	chr16:18867664-18893217	25043	24371	0.973166	chr16:29488140-29495666	chr16:18404930-18412115	25043	24371	0.973166
122	chr16:29386379-29649996	chr16:21541677-21943556	141141	138837	0.9837	5	chr16:29386379-29605172	chr16:21839360-21943556	118899	116895	0.983145	chr16:29627092-29649996	chr16:21541677-21564022	118899	116895	0.983145
123	chr16:30286376-30346868	chr16:21506048-21938095	48469	47500	0.98	2	chr16:30286376-30328029	chr16:21896688-21938095	41164	40368	0.980663	chr16:30339545-30346868	chr16:21506048-21513730	41164	40368	0.980663
124	chr16:32747180-32787017	chr15:23122750-23339533	27547	26348	0.9565	2	chr16:32747180-32748619	chr15:23122750-23124189	1433	1369	0.955338	chr16:32760679-32787017	chr15:23310978-23339533	1433	1369	0.955338
125	chr16:33817546-33864469	chr7:61803150-61845666	24304	22660	0.9324	2	chr16:33817546-33841038	chr7:61821699-61845666	23147	21581	0.932345	chr16:33863312-33864469	chr7:61803150-61804309	23147	21581	0.932345
126	chr16:70028740-70237355	chr16:14800007-15124767	69550	68194	0.9805	3	chr16:70028740-70032835	chr16:14800007-14804173	4090	3989	0.975306	chr16:70043801-70237355	chr16:15045875-15124767	4090	3989	0.975306
127	chr17:5022749-5042059	chr17:18295494-18327557	12241	11620	0.9493	2	chr17:5022749-5025765	chr17:18324330-18327557	2994	2835	0.946894	chr17:5032363-5042059	chr17:18295494-18304764	2994	2835	0.946894
128	chr17:21858629-21900031	chr9:45797427-46183688	30990	29292	0.9452	2	chr17:21858629-21880172	chr9:45797427-45815517	17897	16940	0.946527	chr17:21884211-21900031	chr9:46170362-46183688	17897	16940	0.946527
129	chr17:34487096-34675848	chr17:34611378-34812885	99533	99177	0.9964	3	chr17:34487096-34508949	chr17:34791215-34812885	21655	21492	0.992473	chr17:34509788-34675848	chr17:34611378-34739319	21655	21492	0.992473
130	chr17:34725848-34812885	chr17:34487096-34597007	57750	57356	0.9932	2	chr17:34725848-34762014	chr17:34560828-34597007	36095	35864	0.9936	chr17:34791215-34812885	chr17:34487096-34508949	36095	35864	0.9936
131	chr17:43573201-43631279	chr17:44624933-45129812	55134	54323	0.9853	2	chr17:43573201-43593494	chr17:44624933-44642442	17427	17119	0.982326	chr17:43593497-43631279	chr17:45090986-45129812	17427	17119	0.982326
132	chr17:58014458-58198570	chr17:34477484-34613600	18987	17828	0.939	3	chr17:58014458-58188251	chr17:34477484-34565617	16806	15783	0.939129	chr17:58195873-58198570	chr17:34611378-34613600	16806	15783	0.939129
133	chr17:60297955-60355017	chr17:34565553-34667413	42807	41862	0.9779	2	chr17:60297955-60312826	chr17:34651509-34667413	14767	14440	0.977856	chr17:60326795-60355017	chr17:34565553-34593999	14767	14440	0.977856
134	chr17:62944215-63001215	chr17:66184121-66268794	53762	50624	0.9416	2	chr17:62944215-62948914	chr17:66184121-66188168	3707	3502	0.944699	chr17:62948918-63001215	chr17:66215275-66268794	3707	3502	0.944699
135	chr17:66197799-66215404	chr17:65851827-65904460	7300	6904	0.9458	2	chr17:66197799-66199936	chr17:65901778-65904460	2094	1976	0.943649	chr17:66209501-66215404	chr17:65851827-65857730	2094	1976	0.943649
136	chr17:74016835-74042428	chr17:18278942-18432081	9967	9439	0.947	2	chr17:74016835-74025539	chr17:18278942-18287600	8607	8147	0.946555	chr17:74041066-74042428	chr17:18430716-18432081	8607	8147	0.946555
137	chr18:15162965-15235245	chr16:33059714-33864470	43179	40760	0.944	2	chr18:15162965-15165104	chr16:33059714-33062006	2133	2011	0.942804	chr18:15181816-15235245	chr16:33821150-33864470	2133	2011	0.942804
138	chr19:242230-259397	chr22:51224777-51244566	14703	14267	0.9703	2	chr19:242230-245573	chr22:51224777-51228124	3340	3256	0.97485	chr19:247865-259397	chr22:51228248-51244566	3340	3256	0.97485
139	chr19:43389299-43465113	chr19:43228496-43326321	63376	60096	0.9482	2	chr19:43389299-43394301	chr19:43320987-43326321	4997	4757	0.951971	chr19:43406531-43465113	chr19:43228496-43309582	4997	4757	0.951971
140	chr20:29521064-29635892	chr9:67736868-68467147	80991	78366	0.9676	2	chr20:29521064-29571107	chr9:67736868-67783267	45400	43936	0.967753	chr20:29600009-29635892	chr9:68425906-68467147	45400	43936	0.967753
141	chr21:9648811-10034920	chr1:142885823-143292630	119592	114321	0.9559	3	chr21:9648811-9935866	chr1:143117761-143292630	48906	46661	0.954096	chr21:9960237-10034920	chr1:142885823-142957003	48906	46661	0.954096
142	chr21:48100445-48118233	chr8:151944-169879	13910	13262	0.9534	2	chr21:48100445-48101708	chr8:151944-153208	1263	1213	0.960412	chr21:48102760-48118233	chr8:157124-169879	1263	1213	0.960412
143	chr21:48100445-48119737	chr19:242232-259380	14217	13688	0.9628	2	chr21:48100445-48101708	chr19:242232-243496	1263	1218	0.964371	chr21:48101849-48119737	chr19:246021-259380	1263	1218	0.964371
144	chr22:18697382-18768088	chr22:20494818-20658023	62380	62000	0.9939	2	chr22:18697382-18712540	chr22:20494818-20509428	14570	14496	0.994921	chr22:18717273-18768088	chr22:20609431-20658023	14570	14496	0.994921
145	chr22:20368703-21039210	chr22:20659599-21917116	126356	125683	0.9947	4	chr22:20368703-20472334	chr22:21812476-21917116	103356	102812	0.994737	chr22:20488779-21039210	chr22:20659599-21039210	103356	102812	0.994737
146	chr22:22626381-22669477	chr9:69724339-70089500	30102	29190	0.9697	2	chr22:22626381-22652427	chr9:69724339-69745014	19529	18888	0.967177	chr22:22658894-22669477	chr9:70078876-70089500	19529	18888	0.967177
147	chr22:23649112-23690329	chr22:24682715-25052566	23629	22813	0.9655	2	chr22:23649112-23663448	chr22:25039400-25052566	13113	12682	0.967132	chr22:23679398-23690329	chr22:24682715-24696655	13113	12682	0.967132
148	chr22:23914480-23945057	chr22:25710173-25745201	7497	7023	0.9368	2	chr22:23914480-23919442	chr22:25710173-25716935	4815	4503	0.935202	chr22:23942032-23945057	chr22:25740956-25745201	4815	4503	0.935202
149	chr22:24646570-24675034	chr22:21484543-21650942	19862	19379	0.9757	2	chr22:24646570-24661791	chr22:21635771-21650942	15142	14795	0.977084	chr22:24669765-24675034	chr22:21484543-21489306	15142	14795	0.977084
150	chr22:25004643-25057607	chr22:21552351-21649830	45176	44099	0.9762	2	chr22:25004643-25035107	chr22:21552351-21582239	29671	28965	0.976206	chr22:25042016-25057607	chr22:21634302-21649830	29671	28965	0.976206
151	chr22:25004643-25056145	chr22:18751321-18847109	43734	42709	0.9766	2	chr22:25004643-25035107	chr22:18751321-18781131	29670	28973	0.976508	chr22:25042016-25056145	chr22:18833032-18847109	29670	28973	0.976508
152	chr22:25971578-26013117	chr22:25696340-25823090	13643	13126	0.9621	2	chr22:25971578-25972597	chr22:25822072-25823090	1016	980	0.964567	chr22:26000004-26013117	chr22:25696340-25709484	1016	980	0.964567
153	chrX:140077191-140116668	chrX:140327805-140788601	38154	37198	0.9749	2	chrX:140077191-140094766	chrX:140327805-140347377	16401	15961	0.973172	chrX:140094824-140116668	chrX:140766710-140788601	16401	15961	0.973172
154	chrX:140653251-140687759	chrX:140080400-140337168	33309	32771	0.9838	2	chrX:140653251-140673378	chrX:140318104-140337168	19010	18676	0.98243	chrX:140673432-140687759	chrX:140080400-140094766	19010	18676	0.98243
155	chrX:144323846-144337620	chrX:142642938-142804642	12468	11599	0.9303	2	chrX:144323846-144327953	chrX:142642938-142646445	3149	2930	0.930454	chrX:144328223-144337620	chrX:142795148-142804642	3149	2930	0.930454
156	chrY:20046846-20079984	chrY:27677824-27712460	26962	25954	0.9626	2	chrY:20046846-20057134	chrY:27677824-27690544	10256	9885	0.963826	chrY:20063188-20079984	chrY:27693493-27712460	10256	9885	0.963826
157	chrY:20049753-20082891	chrY:26249973-26284608	26964	25956	0.9626	2	chrY:20049753-20057134	chrY:26276474-26284608	7359	7090	0.963446	chrY:20063188-20082891	chrY:26249973-26273527	7359	7090	0.963446
158	chrY:24639456-25505437	chrY:26526596-28342731	716977	716462	0.9993	3	chrY:24639456-24868310	chrY:28113438-28342731	228763	228539	0.999021	chrY:24892827-25505437	chrY:26526596-27121106	228763	228539	0.999021
159	chrY:24639456-26284606	chrY:25620173-27435836	726779	726260	0.9993	5	chrY:24639456-24868310	chrY:25620173-25848929	228247	228026	0.999032	chrY:24892827-26284606	chrY:26260809-27435836	228247	228026	0.999032
160	chrY:27566533-27604676	chr15:82629505-82941483	11299	10560	0.9346	2	chrY:27566533-27570407	chr15:82629505-82633390	3853	3621	0.939787	chrY:27596012-27604676	chr15:82932841-82941483	3853	3621	0.939787
Table S5 .Description of the 160 putative SD cluster pairs. This table shows the 160 hits of putative SD clusters pairs, highlighting in green colour those 34 which have a reliable homology plot and there is a breaking junction between the two SD cluster pairs. Dup1: Duplication cluster 1; Dup2: Duplication cluster 2; Alignment length: Length of the alignment between Dup1 and Dup2 in nucleotides;…
